# Supplementary material for: The Global Trend of Drug Resistant Sites in Influenza A Virus Neuraminidase Protein from 2011 to 2020
Source: Microorganisms. 2024 Oct 12;12(10):2056. doi: 10.3390/microorganisms12102056 (PMC11510644; doi:10.3390/microorganisms12102056)
Supplement: Supplementary file 1 [file microorganisms-12-02056-s001.zip]

Archive with 1 entries (1 files):
- microorganisms-3192043-supplementary.xlsx
