# Supplementary material for: The Global Trend of Drug Resistant Sites in Influenza A Virus Neuraminidase Protein from 2011 to 2020
Source: Microorganisms. 2024 Oct 12;12(10):2056. doi: 10.3390/microorganisms12102056 (PMC11510644; doi:10.3390/microorganisms12102056)
Supplement: Supplementary file 1 [file microorganisms-12-02056-s001.zip › microorganisms-3192043-supplementary.xlsx]

## Sheet: TableS1
Supplementary Table S1. Number of amino acid variations in consensus sequence of all influenza A viruses from 2011 to 2020.
Year	2011	2012	2013	2014	2015	2016	2017	2018	2019	2020
R118								R118I(1)
E119				E119V(1)
D151	D151G(1)	D151N(2)	D151G(1) D151N(2)	D151G(1) D151N(2)	D151N(3)	D151E(1)	D151N(1)
D198	D198N(1)		D198N(1)	D198N(2)	D198N(2)	D198N(2)	D198N(1)	D198N(2)
I222	I222V(1)
H274	H274Y(4)				H274Y(1)	H274Y(1)		H274Y(1)
T365						T365I(2)	T365I(3)
R371						R371L(2)	R371L(2)
Y406						Y406S(2)	Y406S(3)
E425						E425L(2)	E425L(3)
I117						I117M(1)		I117M(1) I117A(1)
Q136			Q136H(1)		Q136H(1)
Y155			Y155F(1)	Y155F(2)	Y155F(2)	Y155F(1)		Y155F(1)
G209			G209R(1)	G209R(1)	G209R(1)	G209R(1)G209D(1)	G209R(1)			G209D(1)
N221	N221D(1) N221S(1)	N221D(2)	N221D(20) N221K(2)	N221D(46)	N221D(110)	N221D(81)	N221D(133)	N221D(2) N221K(1)	N221D(122) N221K(1)	N221D(3) N221K(35)
V233			V233H(1)	V233H(2)	V233H(2)	V233H(2)V233L(1)	V233H(1)	V233H(2)		V233L(1)
S246	S246N(2)
D347	D347Y(4)	D347Y(3)	D347Y(3)	D347Y(2) D347P(1)	D347Y(1)D347P(2)	D347G(2)D347P(1)	D347G(3)D347P(1)	D347P(2)		D347P(1)
S404						S404G(2)	S404G(3)		S404T(1)	S404T(1)

## Sheet: TableS2
Supplementary Table S2. Number of amino acid variations in consensus sequence of H1N1 influenza A viruses from 2011 to 2020.
Year	2011	2012	2013	2014	2015	2016	2017	2018	2019	2020
H274	H274(1)	H274Y(2)		H274Y(2)	H274Y(1)					H274Y(1)
I117				I117M(3)	I117M(1)	I117M(1)			I117M(1)
G209										G209D(1)
N221		N221D(1)	N221D(1)	N221D(1)		N221D(1)	N221D(1)		N221D(1)	N221K(44)
V233										V233L(1)
S404									S404T(1)	S404T(1)

## Sheet: TableS3
Supplementary Table S3. Number of amino acid variations in consensus sequence of H3N2 influenza A viruses from 2011 to 2020.
Year	2011	2012	2013	2014	2015	2016	2017	2018	2019	2020
E119	E119V(1)
D151		D151G(1)D151N(1)		D151G(2)D151N(4)			D151N(1)
I222	I222V(1)			I222V(2)
T365						T365I(5)	T365I(3)
R371						R371L(4)	R371L(2)
Y406						Y406S(5)	Y406S(3)
E425						E425L(5)	E425L(3)
Y155			Y155F(1)	Y155F(1)	Y155F(1)
N221	N221D(1)	N221D(1)	N221K(2)	N221D(41)	N221D(94)	N221D(69)	N221D(137)	N221D(5)	N221D(77)	N221D(26)N221K(1)
D347						D347G(5)	D347G(3)
S404						S404G(5)	S404G(3)

## Sheet: TableS4
Supplementary Table S4. Total number of DRMs in consensus sequences.
	IAVs	H1N1	H3N2
2011	15	1	3
2012	7	3	3
2013	33	1	3
2014	60	6	50
2015	125	2	95
2016	105	2	98
2017	155	1	155
2018	14	0	5
2019	124	3	77
2020	42	48	27
Total	680	67	516
